# Supplementary material for: Effectiveness of digital interventions to improve household and community infection prevention and control behaviours and to reduce incidence of respiratory and/or gastro-intestinal infections: a rapid systematic review
Source: BMC Public Health. 2021 Jun 21;21:1180. doi: 10.1186/s12889-021-11150-8 (PMC8215628; doi:10.1186/s12889-021-11150-8)
Supplement: Supplementary file 2 — Additional file 2. List of articles excluded after full-text screening. List of excluded English and Chinese studies. List includes reasons identified for exclusion of the studies. [file 12889_2021_11150_MOESM2_ESM.xlsx]

## Sheet: Sheet1
Author	Year	Title	Main reason for exclusion (see flowchart)	Notes
Aiello, Allison E.; Simanek, Amanda M.; Eisenberg, Marisa C.; Walsh, Alison R.; Davis, Brian; Volz, Erik; Cheng, Caroline; Rainey, Jeanette J.; Uzicanin, Amra; Gao, Hongjiang; Osgood, Nathaniel; Knowles, Dylan; Stanley, Kevin; Tarter, Kara; Monto, Arnold S.	2016	Design and methods of a social network isolation study for reducing respiratory infection transmission: The eX-FLU cluster randomized trial	wrong outcome	main study is not an intervention; the sub-study is an intervention but the outcome measure wrong
Ainsworth	2017	Using an analysis of behavior change to inform effective digital intervention design: How did the PRIMIT website change hand hygiene behavior across 8993 users?	wrong comparison	Only intervention participants included
Arbianingsih	2018	Arbi Care application increases preschool children's hand-washing self-efficacy among preschool children	wrong study design	Claims to use ITS but does not meet the criteria (three time points prior to the intervention). Also mentions randomisation, but provides no further details regarding this. Outcomes (self efficacy) not included in the review protocol. Quality of handwashing is separated into specific components that are (or are not) performed rather than quality / summary score.
Arikan, Duygu; Gurarslan Bas, Nazan; Kurudirek, Fatma; Bastopcu, Ayse; Uslu, Hakan	2018	The effect of therapeutic clowning on handwashing technique and microbial colonization in preschool children	wrong intervention	not digital
Booth-Butterfield	2008	A communication matrix intervention to increase adoption of federal government safety recommendations	wrong outcome	wrong outcome (providing measurements of airborne lead)
Boutain	2015	An evaluation of a telehealth parent training program in teaching self-care skills to children with autism	wrong study design	wrong study design (multiple baseline)	educational session, information booklet and instructions towards the use of the decision tool
Cowling, Benjamin J.; Leung, Gabriel M.;	2016	Effectiveness of an internet-delivered handwashing intervention	not a study	opinion piece
Cowling, Benjamin J.; Leung, Gabriel M.;	2016	Effectiveness of an internet-delivered handwashing intervention	not a study	opinion piece
Galiani, Sebastian; Gertler, Paul; Ajzenman, Nicolas; Orsola-Vidal, Alexandra	2016	Promoting handwashing behavior: The effects of large-scale community and school-level interventions	wrong intervention	not digital
Jess	2019	Effects of a handwashing intervention package on handwashing in preschool children	wrong intervention	wrong intervention (instructional video)
Miller	2012	Development of an intervention to reduce transmission of respiratory infections and pandemic flu: Measuring and predicting handwashing intentions	wrong outcome	intentions to wash hands, not actual behaviour
Parvez	2018	Achieving optimal technology and behavioral uptake of single and combined interventions of water, sanitation hygiene and nutrition, in an efficacy trial (WASH benefits) in rural Bangladesh	wrong intervention	not digital (WASH interventions)
Peetom	2019	Optimizing decision-making among childcare staff on fever and common infections: cluster randomized controlled trial	wrong intervention	couldn't separate out the digital component
Porzig-Drummond, Renata; Stevenson, Richard; Case, Trevor; Oaten, Megan;	2019	Can the emotion of disgust be harnessed to promote hand hygiene? Experimental and field-based tests	wrong comparison	no control group
Prieto	2019	Hand hygiene virtual learning object for people with hearing impairment.	wrong comparison	No control group
Snow	2008	Inexpensive and time-efficient hand hygiene interventions increase elementary school children's hand hygiene rates	wrong intervention	not digital (educational instruction)
Tidwell, Study 1	2019	Effect of two complementary mass-scale media interventions on handwashing with soap among mothers	wrong intervention	TV ads--mass media not digital
Wu, J. T.; Riley, S.; Leung, G. M.;	2009	Reducing the impact of the next influenza pandemic using household-based public health interventions	wrong study design	modelling paper
Yang	2014	Effectiveness of a multifaceted intervention on improving the hand-washing skills and behaviors of migrant workers in Beijing	wrong intervention	wrong intervention (video instruction)
Yardley	2011	Evaluation of a Web-Based Intervention to Promote Hand Hygiene: Exploratory Randomized Controlled Trial	duplication	data completely included in Little et al
Shen	2018	600名高中生重点传染病预防知识与行为干预效果评价	wrong intervention
Liu	2019	PDCA循环在患儿及家长手卫生依从性管理中的应用	wrong context
Fu	2017b	WHO多模式手卫生促进策略_项目研究	wrong context
Yang	2017	上海市中小学生洗手意识及行为研究	wrong intervention
Zheng	2016	不同健康宣教方式对畲族儿童健康知识的影响研究	wrong intervention
Hou	2015	五家渠市居民健康素养知识和行为现况调查	wrong intervention
Hu	2019a	以病例为基础的布鲁氏菌病调查及重点人群干预效果研究	wrong population
Shen	2011	停课和改善卫生行为对甲型H1N1流感疫情传播影响分析	wrong intervention
Lai	2017	健康宣教促进手足口病患儿家长手卫生依从性的效果观察	wrong context
Xu	2010	健康教育前后连云港市小学生卫生习惯的变化	wrong intervention
Duan	2014	健康教育对手足口病患儿家长认知及行为的影响	wrong context
Chen	2016	健康教育对防治肠道传染病的效果观察	wrong intervention
Ju	2013	内蒙古牧区居民重点传染病健康教育干预效果评估	wrong intervention
Qian	2018	农村地区志愿者健康教育模式探索研究	wrong intervention
Zhu	2013	北京市某社区居民消毒及卫生知识和行为干预效果评价	wrong intervention
Zhang	2017	医教结合对三年级小学生洗手知识行为干预效果评价	wrong intervention
Fu	2015	四川改水改厕地区洗手行为干预模式的效果评价	wrong intervention
Liu	2020	基于PDSA循环实施手卫生观察APP的应用效果评估	wrong context
Wang	2019	基于转变理论的健康教育在儿童手足口病防控中的作用	wrong intervention
Xie	2008	天津市中小学生传染病健康教育效果评价	wrong intervention
Wang	2015	学生_学校_家庭共同参与的干预对学校传染病防控效果的研究	wrong intervention
Yang	2016	宁夏某县生态移民干预前后重点传染病预防知识与行为调查	wrong intervention
Chen	2014	小学生预防重点传染病知识行为干预效果评价	wrong intervention
Yang	2014	山西省大同市流动人员健康行为与技能干预研究	wrong intervention
Feng	2016	广州市南沙区学龄前儿童手足口病流行情况及干预效果分析	wrong intervention
Jiang	2017	应用微信传播肺结核防治知识及相关受众的就医行为意向变化研究	wrong study design
Liu	2018	延续护理干预在结核病患者自我管理中的应用	wrong context
Liu	2015	张家口市布鲁杆菌病重点人群健康教育及行为干预效果评价	wrong population
Pan	2015	成都市新农村社区居民饮食健康教育效果评价	wrong intervention
Zhao	2018	托幼机构儿童家长手足口病健康教育与行为干预研究	wrong intervention
Zhang	2017	某地区养羊户成员布鲁菌病健康教育与行为干预的效果评价	wrong population
Zhong	2012	江苏省部分城市社区居民健康知识与行为的调查及干预	wrong intervention
Fu	2017a	深圳市幼儿园儿童手部卫生干预效果评价	wrong intervention
Fu	2017a	深圳市幼儿园儿童手部卫生干预效果评价	duplication
Chai	2013	湖北省洪涝灾害易发地区居民重点传染病预防素养干预效果分析	wrong intervention
Cheng	2018	甘肃华池地区山村幼儿手卫生干预效果评价	wrong intervention
Han	2014	甘肃省小学生重点传染病健康教育效果评价	wrong intervention
Meng SUN.	2009	研究发现:清洁手部预防流感 肥皂效果优于酒精	wrong study design
Zhao	2012	蓄电池企业铅作业工人职业卫生行为干预前后效果比较	wrong intervention
Zhu	2019	责任制整体护理对多重耐药菌感染患者家属洗手依从性的影响	wrong context
Shao	2018	锡山区幼托机构工作人员手卫生调查及其干预研究	wrong intervention
Luo	2019	非参与式观察法评估上海市中小学生洗手行为干预效果	wrong intervention
Chang	2011	齐齐哈尔市梅里斯区布鲁氏菌病防治健康教育和行为干预效果评价	wrong population
